# Supplementary material for: The Mechanism of Adsorption of Rh(III) Bromide Complex Ions on Activated Carbon
Source: Molecules. 2021 Jun 24;26(13):3862. doi: 10.3390/molecules26133862 (PMC8270305; doi:10.3390/molecules26133862)
Supplement: Supplementary file 1 [file molecules-26-03862-s001.zip]

Archive with 1 entries (1 files):
- molecules-1205730-supplementary.pdf
